# Supplementary material for: Epidemiological patterns and risk profiling of hospital acquired venous thromboembolism in a tertiary medical center in eastern China: a retrospective cohort study (2023–2024)
Source: Front Cardiovasc Med. 2026 Jul 1;13:1707402. doi: 10.3389/fcvm.2026.1707402 (PMC13369055; doi:10.3389/fcvm.2026.1707402)
Supplement: Supplementary file 1 [file Supplementaryfile1.xlsx]

## Sheet: Sheet1
Supplementary Table S1 Full multivariate logistic regression model results for predictors of HA-VTE (n = 393 cases vs. 449,634 non-VTE hospitalizations)
Variable	Adjusted OR	95% CI	p-value
Immobilization >72h	3.4	2.7–4.3	<0.001
Major surgery	2.9	2.3–3.7	<0.001
Active malignancy	2.7	2.1–3.5	<0.001
Central venous catheterization	2.2	1.7–2.8	<0.001
Age ≥65 years	1.8	1.4–2.3	<0.001
ICU stay	1.6	1.2–2.1	0.002
Trauma	1.5	1.1–2.0	0.008
Mechanical ventilation ≥96h	1.4	1.0–1.9	0.041
Sex (Male)	1.1	0.9–1.4	0.312
Model notes: Variables selected based on clinical relevance and univariate association (p < 0.10). Collinearity assessed using variance inflation factors (all VIF < 2.5). Two-tailed p-values <0.05 considered statistically significant. OR, odds ratio; CI, confidence interval; ICU, intensive care unit.
